# Supplementary material for: Automatic Morphology Control of Liquid Metal using a Combined Electrochemical and Feedback Control Approach
Source: Micromachines (Basel). 2019 Mar 26;10(3):209. doi: 10.3390/mi10030209 (PMC6471279; doi:10.3390/mi10030209)
Supplement: Supplementary file 1 [file micromachines-10-00209-s001.zip]

Archive with 3 entries (2 files):
- micromachines-467289-SI/
- micromachines-467289-SI/Movie S1.wmv
- micromachines-467289-SI/Movie S2.wmv
